# Supplementary material for: Escherichia coli Affects Expression of Circadian Clock Genes in Human Hepatoma Cells
Source: Microorganisms. 2021 Apr 17;9(4):869. doi: 10.3390/microorganisms9040869 (PMC8073551; doi:10.3390/microorganisms9040869)
Supplement: Supplementary file 1 [file microorganisms-09-00869-s001.zip]

Archive with 1 entries (1 files):
- microorganisms-1175120-supplementary.pdf
